# Supplementary material for: Comparative genomics and functional study of lipid metabolic genes in Caenorhabditis elegans
Source: BMC Genomics. 2013 Mar 12;14:164. doi: 10.1186/1471-2164-14-164 (PMC3602672; doi:10.1186/1471-2164-14-164)
Supplement: Additional file 3: Table S2 — Lipid metabolism genes in 5 model organisms. All genes IDs were unified as Ensembl gene ID. Respectively, 581, 585, 563, and 428 lipid metabolic genes were present in the human, mouse, rat, and Drosophila genomes. [file 1471-2164-14-164-S3.xls]

## Sheet: lipid gene id list
LIPID METABOLIC GENES ENSEMBLE GENE ID
C.elegans Ensembl Gene ID	Human Ensembl Gene ID	Mouse Ensembl Gene ID	Rat Ensembl Gene ID	Drosophila Ensembl Gene ID
W09B6.1	ENSG00000128039	ENSMUSG00000063929	ENSRNOG00000033854	FBgn0036366
F32H2.5	ENSG00000166224	ENSMUSG00000066097	ENSRNOG00000042673	FBgn0033983
F53A2.7	ENSG00000166311	ENSMUSG00000037366	ENSRNOG00000016643	FBgn0031877
B0303.3	ENSG00000138796	ENSMUSG00000061906	ENSRNOG00000024112	FBgn0039304
B0272.3	ENSG00000198721	ENSMUSG00000042010	ENSRNOG00000001466	FBgn0041342
F01G10.2	ENSG00000110721	ENSMUSG00000029260	ENSRNOG00000015809	FBgn0032721
F01G10.3	ENSG00000254413	ENSMUSG00000042289	ENSRNOG00000010697	FBgn0035471
F54C8.1	ENSG00000100288	ENSMUSG00000031545	ENSRNOG00000019180	FBgn0027552
R09B5.6	ENSG00000138029	ENSMUSG00000026170	ENSRNOG00000018740	FBgn0029969
C29F3.1	ENSG00000101333	ENSMUSG00000040479	ENSRNOG00000014718	FBgn0033170
F43H9.1	ENSG00000241878	ENSMUSG00000021214	ENSRNOG00000003244	FBgn0033246
F56B3.5	ENSG00000167780	ENSMUSG00000031708	ENSRNOG00000008305	FBgn0035298
Y105E8A.4	ENSG00000057252	ENSMUSG00000073424	ENSRNOG00000021265	FBgn0037167
T05G5.6	ENSG00000001561	ENSMUSG00000054827	ENSRNOG00000012196	FBgn0037166
C48B4.1	ENSG00000182156	ENSMUSG00000020532	ENSRNOG00000020481	FBgn0037165
F08A8.1	ENSG00000112796	ENSMUSG00000022947	ENSRNOG00000000658	FBgn0037164
F08A8.2	ENSG00000123684	ENSMUSG00000075604	ENSRNOG00000001736	FBgn0037163
F08A8.3	ENSG00000102796	ENSMUSG00000022861	ENSRNOG00000019096	FBgn0036128
F08A8.4	ENSG00000130612	ENSMUSG00000032047	ENSRNOG00000018106	FBgn0035438
F25C8.1	ENSG00000198251	ENSMUSG00000023832	ENSRNOG00000026745	FBgn0035421
F59F4.1	ENSG00000075651	ENSMUSG00000004815	ENSRNOG00000004903	FBgn0262112
K05F1.3	ENSG00000129219	ENSMUSG00000053644	ENSRNOG00000001762	FBgn0030057
T08G2.3	ENSG00000083720	ENSMUSG00000058793	ENSRNOG00000018522	FBgn0033075
T25G12.5	ENSG00000198754	ENSMUSG00000026189	ENSRNOG00000022943	FBgn0035107
K06A5.6	ENSG00000170890	ENSMUSG00000026003	ENSRNOG00000032297	FBgn0037356
E04F6.5	ENSG00000158786	ENSMUSG00000062908	ENSRNOG00000018441	FBgn0035811
F54D5.7	ENSG00000253117	ENSMUSG00000018574	ENSRNOG00000013766	FBgn0039131
C46F4.2	ENSG00000258417	ENSMUSG00000036138	ENSRNOG00000015187	FBgn0000303
F28F8.2	ENSG00000069764	ENSMUSG00000029545	ENSRNOG00000024629	FBgn0031703
F37C12.7	ENSG00000143797	ENSMUSG00000023328	ENSRNOG00000010626	FBgn0037341
F47G6.2	ENSG00000172197	ENSMUSG00000020777	ENSRNOG00000017731	FBgn0035476
R07C3.4	ENSG00000145214	ENSMUSG00000074207	ENSRNOG00000001770	FBgn0261862
R09E10.3	ENSG00000161267	ENSMUSG00000055301	ENSRNOG00000010800	FBgn0261446
R09E10.4	ENSG00000086696	ENSMUSG00000028138	ENSRNOG00000032959	FBgn0035169
Y65B4BL.5	ENSG00000176387	ENSMUSG00000031266	ENSRNOG00000001379	FBgn0045064
Y76A2B.3	ENSG00000168237	ENSMUSG00000053279	ENSRNOG00000006331	FBgn0039620
Y46G5A.17	ENSG00000099797	ENSMUSG00000029455	ENSRNOG00000010468	FBgn0029975
R07H5.2	ENSG00000205678	ENSMUSG00000010025	ENSRNOG00000011381	FBgn0039655
R06F6.9	ENSG00000101473	ENSMUSG00000001642	ENSRNOG00000017531	FBgn0039774
F25B4.6	ENSG00000196177	ENSMUSG00000000320	ENSRNOG00000021924	FBgn0030361
Y71G12B.10	ENSG00000119471	ENSMUSG00000018907	ENSRNOG00000021808	FBgn0034415
C05C10.3	ENSG00000090054	ENSMUSG00000032807	ENSRNOG00000013004	FBgn0039755
T02G5.4	ENSG00000103089	ENSMUSG00000018924	ENSRNOG00000026037	FBgn0030013
T02G5.7	ENSG00000262664	ENSMUSG00000020891	ENSRNOG00000024144	FBgn0037728
T02G5.8	ENSG00000214014	ENSMUSG00000025701	ENSRNOG00000008116	FBgn0033883
K04F1.15	ENSG00000171954	ENSMUSG00000041653	ENSRNOG00000010134	FBgn0036545
R11F4.1	ENSG00000186115	ENSMUSG00000022620	ENSRNOG00000030287	FBgn0039473
H19N07.4	ENSG00000186529	ENSMUSG00000031591	ENSRNOG00000009845	FBgn0040001
F47G4.3	ENSG00000171903	ENSMUSG00000052131	ENSRNOG00000012464	FBgn0030300
F08F3.2	ENSG00000186526	ENSMUSG00000039653	ENSRNOG00000017619	FBgn0032775
F49H12.6	ENSG00000186204	ENSMUSG00000045594	ENSRNOG00000009513	FBgn0000024
R07E3.5	ENSG00000225607	ENSMUSG00000051483	ENSRNOG00000010406	FBgn0035231
F59F4.4	ENSG00000136960	ENSMUSG00000025150	ENSRNOG00000001889	FBgn0025592
T06E8.1	ENSG00000197594	ENSMUSG00000026818	ENSRNOG00000030111	FBgn0042138
T05H4.1	ENSG00000154269	ENSMUSG00000050370	ENSRNOG00000019500	FBgn0042175
ZK40.1	ENSG00000054983	ENSMUSG00000021919	ENSRNOG00000000428	FBgn0030162
Y46G5A.21	ENSG00000084754	ENSMUSG00000022617	ENSRNOG00000033680	FBgn0030485
C03H5.4	ENSG00000184227	ENSMUSG00000024843	ENSRNOG00000030154	FBgn0033203
C07E3.9	ENSG00000119673	ENSMUSG00000038754	ENSRNOG00000019120	FBgn0035383
F55C5.2	ENSG00000205669	ENSMUSG00000000326	ENSRNOG00000019417	FBgn0033190
C52B9.1	ENSG00000177465	ENSMUSG00000024900	ENSRNOG00000019573	FBgn0032955
F08C6.2	ENSG00000136881	ENSMUSG00000078937	ENSRNOG00000015747	FBgn0003656
F22E10.5	ENSG00000177628	ENSMUSG00000028607	ENSRNOG00000012181	FBgn0037537
F54D7.2	ENSG00000101290	ENSMUSG00000005615	ENSRNOG00000013552	FBgn0029720
T27A10.3	ENSG00000163624	ENSMUSG00000032323	ENSRNOG00000000177	FBgn0051075
C39D10.3	ENSG00000063176	ENSMUSG00000022589	ENSRNOG00000008190	FBgn0051140
Y37E3.11	ENSG00000176170	ENSMUSG00000003555	ENSRNOG00000002657	FBgn0051148
C33H5.18	ENSG00000036530	ENSMUSG00000032274	ENSRNOG00000007415	FBgn0260746
ZC506.3	ENSG00000131069	ENSMUSG00000032315	ENSRNOG00000032487	FBgn0051414
B0361.5	ENSG00000196338	ENSMUSG00000032310	ENSRNOG00000029973	FBgn0051683
ZK809.2	ENSG00000169992	ENSMUSG00000024087	ENSRNOG00000007918	FBgn0260750
F43H9.2	ENSG00000169760	ENSMUSG00000024365	ENSRNOG00000017601	FBgn0004797
T22G5.5	ENSG00000146938	ENSMUSG00000030483	ENSRNOG00000007862	FBgn0052072
F33D4.4	ENSG00000170835	ENSMUSG00000040583	ENSRNOG00000019077	FBgn0034971
Y54E5A.1	ENSG00000165246	ENSMUSG00000066704	ENSRNOG00000033824	FBgn0034825
F53H8.4	ENSG00000042832	ENSMUSG00000040660	ENSRNOG00000012458	FBgn0052699
H21P03.3	ENSG00000170522	ENSMUSG00000003053	ENSRNOG00000028156	FBgn0053116
Y22D7AL.8	ENSG00000119915	ENSMUSG00000042248	ENSRNOG00000019604	FBgn0034997
F59G1.1	ENSG00000111144	ENSMUSG00000032808	ENSRNOG00000005861	FBgn0085390
C56G2.6	ENSG00000079435	ENSMUSG00000025003	ENSRNOG00000017084	FBgn0085413
F10D2.9	ENSG00000123983	ENSMUSG00000025004	ENSRNOG00000020035	FBgn0000055
VZK822L.1	ENSG00000068366	ENSMUSG00000025479	ENSRNOG00000000196	FBgn0027571
W06D12.3	ENSG00000161533	ENSMUSG00000052520	ENSRNOG00000018662	FBgn0042627
Y67H2A.8	ENSG00000168306	ENSMUSG00000052914	ENSRNOG00000012966	FBgn0000536
R155.1	ENSG00000168906	ENSMUSG00000056035	ENSRNOG00000010633	FBgn0040918
F14F3.3	ENSG00000151224	ENSMUSG00000029727	ENSRNOG00000007378	FBgn0012036
F42A9.5	ENSG00000100294	ENSMUSG00000038656	ENSRNOG00000012972	FBgn0030421
W09H1.5	ENSG00000176715	ENSMUSG00000006724	ENSRNOG00000016573	FBgn0036824
Y48A6B.9	ENSG00000158006	ENSMUSG00000021259	ENSRNOG00000000969	FBgn0036821
F44C4.5	ENSG00000146070	ENSMUSG00000066072	ENSRNOG00000019830	FBgn0086532
T08B2.7	ENSG00000100031	ENSMUSG00000078597	ENSRNOG00000001957	FBgn0004465
F58F9.7	ENSG00000149435	ENSMUSG00000028715	ENSRNOG00000018114	FBgn0002524
K09H11.1	ENSG00000133475	ENSMUSG00000001467	ENSRNOG00000012443	FBgn0010611
T08B1.6	ENSG00000183038	ENSMUSG00000028240	ENSRNOG00000040287	FBgn0028479
H24K24.3	ENSG00000100121	ENSMUSG00000039519	ENSRNOG00000007234	FBgn0010044
D2063.1	ENSG00000099998	ENSMUSG00000050445	ENSRNOG00000009488	FBgn0027348
K12G11.3	ENSG00000131067	ENSMUSG00000025357	ENSRNOG00000009730	FBgn0025352
K12G11.4	ENSG00000167741	ENSMUSG00000024132	ENSRNOG00000043216	FBgn0039344
C49C8.4	ENSG00000118514	ENSMUSG00000038633	ENSRNOG00000008320	FBgn0029924
R08F11.3	ENSG00000167114	ENSMUSG00000022555	ENSRNOG00000015550	FBgn0032160
Y49C4A.9	ENSG00000130304	ENSMUSG00000058454	ENSRNOG00000008245	FBgn0040064
F49E12.9	ENSG00000062096	ENSMUSG00000031168	ENSRNOG00000011413	FBgn0040212
B0395.2	ENSG00000006756	ENSMUSG00000022040	ENSRNOG00000020624	FBgn0038742
F54D8.3	ENSG00000141337	ENSMUSG00000018796	ENSRNOG00000032560	FBgn0036623
T05H4.13	ENSG00000205667	ENSMUSG00000025153	ENSRNOG00000001796	FBgn0036622
F01F1.6	ENSG00000157399	ENSMUSG00000021273	ENSRNOG00000017725	FBgn0039360
Y69F12A.2	ENSG00000101846	ENSMUSG00000029762	ENSRNOG00000010438	FBgn0037010
Y39G8B.1	ENSG00000100299	ENSMUSG00000021003	ENSRNOG00000014254	FBgn0032358
W02H5.8	ENSG00000006757	ENSMUSG00000028048	ENSRNOG00000007778	FBgn0037999
F52C9.3	ENSG00000133835	ENSMUSG00000023019	ENSRNOG00000008842	FBgn0027572
K11H3.1	ENSG00000132631	ENSMUSG00000026827	ENSRNOG00000000978	FBgn0034145
T25G3.4	ENSG00000072778	ENSMUSG00000006345	ENSRNOG00000033139	FBgn0027579
C54G7.2	ENSG00000186153	ENSMUSG00000050553	ENSRNOG00000034157	FBgn0032482
C09E10.2	ENSG00000174607	ENSMUSG00000031985	ENSRNOG00000011163	FBgn0036977
F42A9.1	ENSG00000168671	ENSMUSG00000024978	ENSRNOG00000010580	FBgn0086687
F54G8.2	ENSG00000145626	ENSMUSG00000004344	ENSRNOG00000000565	FBgn0043043
K06A1.6	ENSG00000164904	ENSMUSG00000004270	ENSRNOG00000032895	FBgn0029831
C04G6.3	ENSG00000113790	ENSMUSG00000025059	ENSRNOG00000005425	FBgn0026576
W07A8.2	ENSG00000072506	ENSMUSG00000073422	ENSRNOG00000012358	FBgn0033844
M05B5.4	ENSG00000106258	ENSMUSG00000027984	ENSRNOG00000033164	FBgn0036183
K04G2.5	ENSG00000160868	ENSMUSG00000028672	ENSRNOG00000001990	FBgn0086254
M110.7	ENSG00000160870	ENSMUSG00000027875	ENSRNOG00000007758	FBgn0067102
ZK370.4	ENSG00000059377	ENSMUSG00000032207	ENSRNOG00000003397	FBgn0030932
T12B3.3	ENSG00000021461	ENSMUSG00000016194	ENSRNOG00000022210	FBgn0033879
ZC416.8	ENSG00000054793	ENSMUSG00000031891	ENSRNOG00000027037	FBgn0011768
W09B12.1	ENSG00000166377	ENSMUSG00000019301	ENSRNOG00000005569	FBgn0036053
Y44E3A.2	ENSG00000161217	ENSMUSG00000031844	ENSRNOG00000038761	FBgn0032394
Y48B6A.7	ENSG00000102230	ENSMUSG00000033122	ENSRNOG00000003601	FBgn0038070
Y48G1C.4	ENSG00000119927	ENSMUSG00000024507	ENSRNOG00000029397	FBgn0030884
F23H11.9	ENSG00000186281	ENSMUSG00000026675	ENSRNOG00000001975	FBgn0037958
K07B1.5	ENSG00000113161	ENSMUSG00000027871	ENSRNOG00000025121	FBgn0031948
Y46G5A.5	ENSG00000163803	ENSMUSG00000063730	ENSRNOG00000005993	FBgn0028848
Y50D7A.7	ENSG00000204228	ENSMUSG00000056351	ENSRNOG00000025012	FBgn0032271
T03G6.3	ENSG00000015520	ENSMUSG00000074380	ENSRNOG00000015751	FBgn0034432
C52B9.7	ENSG00000141458	ENSMUSG00000038092	ENSRNOG00000018077	FBgn0038649
T03F6.5	ENSG00000145284	ENSMUSG00000027869	ENSRNOG00000016369	FBgn0036691
K11D2.2	ENSG00000099194	ENSMUSG00000035237	ENSRNOG00000018694	FBgn0029172
B0252.2	ENSG00000151093	ENSMUSG00000024781	ENSRNOG00000014645	FBgn0010350
W03G1.7	ENSG00000119711	ENSMUSG00000053846	ENSRNOG00000016791	FBgn0035266
ZK455.4	ENSG00000125505	ENSMUSG00000015568	ENSRNOG00000016962	FBgn0034117
T27F6.6	ENSG00000145545	ENSMUSG00000033105	ENSRNOG00000032165	FBgn0033999
R05D11.9	ENSG00000148154	ENSMUSG00000015889	ENSRNOG00000009550	FBgn0037612
T10B11.2	ENSG00000088766	ENSMUSG00000020377	ENSRNOG00000014508	FBgn0022160
Y66H1B.4	ENSG00000134240	ENSMUSG00000041220	ENSRNOG00000032004	FBgn0033673
C33C12.3	ENSG00000112972	ENSMUSG00000024055	ENSRNOG00000012896	FBgn0015754
C33C12.8	ENSG00000167468	ENSMUSG00000017307	ENSRNOG00000021046	FBgn0038130
F11E6.1	ENSG00000144959	ENSMUSG00000045019	ENSRNOG00000031529	FBgn0020930
Y4C6B.6	ENSG00000114771	ENSMUSG00000022244	ENSRNOG00000013176	FBgn0033269
T19B10.3	ENSG00000204518	ENSMUSG00000021226	ENSRNOG00000016838	FBgn0263120
C29E4.10	ENSG00000188984	ENSMUSG00000021228	ENSRNOG00000003164	FBgn0026619
C11E4.1	ENSG00000197953	ENSMUSG00000052392	ENSRNOG00000015912	FBgn0016078
C11E4.2	ENSG00000104763	ENSMUSG00000007038	ENSRNOG00000011404	FBgn0041087
F26E4.12	ENSG00000151498	ENSMUSG00000031349	ENSRNOG00000020989	FBgn0010591
R03G5.5	ENSG00000155189	ENSMUSG00000020745	ENSRNOG00000016647	FBgn0025809
R05H10.5	ENSG00000167107	ENSMUSG00000003131	ENSRNOG00000024016	FBgn0001128
C53D5.5	ENSG00000138193	ENSMUSG00000005447	ENSRNOG00000012616	FBgn0001941
T03D8.6	ENSG00000163344	ENSMUSG00000022425	ENSRNOG00000001205	FBgn0001089
Y7A9A.1	ENSG00000169710	ENSMUSG00000000301	ENSRNOG00000028047	FBgn0035203
ZC416.6	ENSG00000138135	ENSMUSG00000025903	ENSRNOG00000010461	FBgn0030670
C06B3.4	ENSG00000144908	ENSMUSG00000029522	ENSRNOG00000001153	FBgn0033101
C06B3.5	ENSG00000136010	ENSMUSG00000028750	ENSRNOG00000002525	FBgn0031815
F11A5.12	ENSG00000157326	ENSMUSG00000041202	ENSRNOG00000001344	FBgn0031813
F25G6.5	ENSG00000187630	ENSMUSG00000056220	ENSRNOG00000002826	FBgn0031824
T15B7.2	ENSG00000100867	ENSMUSG00000041193	ENSRNOG00000014490	FBgn0036857
C15F1.6	ENSG00000182836	ENSMUSG00000027695	ENSRNOG00000021314	FBgn0026630
K06H7.9	ENSG00000240891	ENSMUSG00000020828	ENSRNOG00000005058	FBgn0034628
F32D8.13	ENSG00000182378	ENSMUSG00000042179	ENSRNOG00000024904	FBgn0034629
Y42G9A.4	ENSG00000134463	ENSMUSG00000025091	ENSRNOG00000013906	FBgn0039756
ZK550.1	ENSG00000005469	ENSMUSG00000021759	ENSRNOG00000004443	FBgn0039754
C08F8.4	ENSG00000077044	ENSMUSG00000028657	ENSRNOG00000019441	FBgn0031428
C04F6.5	ENSG00000102780	ENSMUSG00000021518	ENSRNOG00000016552	FBgn0000449
F27D9.6	ENSG00000143149	ENSMUSG00000015090	ENSRNOG00000015124	FBgn0000473
F35B12.2	ENSG00000164535	ENSMUSG00000017969	ENSRNOG00000008074	FBgn0001205
F55A12.4	ENSG00000134780	ENSMUSG00000047250	ENSRNOG00000016945	FBgn0003312
F56D1.5	ENSG00000100596	ENSMUSG00000032487	ENSRNOG00000007395	FBgn0003388
Y39A1A.11	ENSG00000172296	ENSMUSG00000031903	ENSRNOG00000008843	FBgn0003416
C13B9.2	ENSG00000131238	ENSMUSG00000037071	ENSRNOG00000011497	FBgn0005278
C17C3.1	ENSG00000221988	ENSMUSG00000025203	ENSRNOG00000006787	FBgn0005670
C17C3.3	ENSG00000258388	ENSMUSG00000028603	ENSRNOG00000009751	FBgn0010019
C24A3.4	ENSG00000188313	ENSMUSG00000020097	ENSRNOG00000016826	FBgn0010226
C26F1.2	ENSG00000187838	ENSMUSG00000037049	ENSRNOG00000004494	FBgn0010548
C36A4.1	ENSG00000163746	ENSMUSG00000019822	ENSRNOG00000017022	FBgn0011361
C36A4.2	ENSG00000231213	ENSMUSG00000026600	ENSRNOG00000010519	FBgn0011576
C36A4.3	ENSG00000114698	ENSMUSG00000061878	ENSRNOG00000025691	FBgn0012034
C36A4.6	ENSG00000182333	ENSMUSG00000027603	ENSRNOG00000017188	FBgn0013771
F42A6.4	ENSG00000204021	ENSMUSG00000021036	ENSRNOG00000037695	FBgn0013772
K06B9.1	ENSG00000204022	ENSMUSG00000022351	ENSRNOG00000019074	FBgn0013773
C27A7.3	ENSG00000173239	ENSMUSG00000091586	ENSRNOG00000002949	FBgn0014469
C31H5.6	ENSG00000107798	ENSMUSG00000040451	ENSRNOG00000001875	FBgn0015032
C37H5.13	ENSG00000204020	ENSMUSG00000029272	ENSRNOG00000001701	FBgn0015033
C40C9.5	ENSG00000153933	ENSMUSG00000038641	ENSRNOG00000002159	FBgn0015034
C42C1.11	ENSG00000184381	ENSMUSG00000079828	ENSRNOG00000029007	FBgn0015035
C50D2.9	ENSG00000167588	ENSMUSG00000079301	ENSRNOG00000002216	FBgn0015036
C55B7.4	ENSG00000152642	ENSMUSG00000021608	ENSRNOG00000009660	FBgn0015037
D1014.1	ENSG00000170271	ENSMUSG00000033852	ENSRNOG00000019189	FBgn0015038
F01D5.9	ENSG00000158669	ENSMUSG00000060002	ENSRNOG00000038794	FBgn0015039
F01E11.1	ENSG00000138678	ENSMUSG00000029925	ENSRNOG00000026163	FBgn0015040
F02C12.5	ENSG00000006530	ENSMUSG00000070644	ENSRNOG00000021032	FBgn0015663
F14F7.2	ENSG00000116133	ENSMUSG00000046338	ENSRNOG00000017977	FBgn0015714
F14F7.3	ENSG00000165644	ENSMUSG00000020333	ENSRNOG00000017099	FBgn0015808
K06G5.2	ENSG00000162407	ENSMUSG00000036095	ENSRNOG00000019124	FBgn0021765
T10B9.1	ENSG00000141934	ENSMUSG00000042540	ENSRNOG00000019141	FBgn0021953
T10B9.10	ENSG00000067113	ENSMUSG00000038732	ENSRNOG00000017723	FBgn0023495
T10B9.2	ENSG00000138018	ENSMUSG00000028381	ENSRNOG00000011053	FBgn0023496
T10B9.3	ENSG00000128918	ENSMUSG00000090171	ENSRNOG00000011284	FBgn0023537
T10B9.4	ENSG00000111275	ENSMUSG00000054630	ENSRNOG00000012436	FBgn0023541
T10B9.5	ENSG00000257767	ENSMUSG00000032854	ENSRNOG00000007447	FBgn0023550
T10B9.7	ENSG00000137124	ENSMUSG00000048755	ENSRNOG00000019466	FBgn0024320
ZK1320.4	ENSG00000165092	ENSMUSG00000035891	ENSRNOG00000014050	FBgn0024740
T10B9.8	ENSG00000184254	ENSMUSG00000023045	ENSRNOG00000014856	FBgn0025454
F09C8.1	ENSG00000172954	ENSMUSG00000054469	ENSRNOG00000007637	FBgn0025837
F13H10.5	ENSG00000148090	ENSMUSG00000034371	ENSRNOG00000042863	FBgn0026314
F13H8.11	ENSG00000121310	ENSMUSG00000060613	ENSRNOG00000022288	FBgn0026315
F19H6.4	ENSG00000159423	ENSMUSG00000025197	ENSRNOG00000006777	FBgn0026718
F25E2.3	ENSG00000087008	ENSMUSG00000026623	ENSRNOG00000033887	FBgn0026754
F27E5.1	ENSG00000106384	ENSMUSG00000070738	ENSRNOG00000003759	FBgn0026755
F35C8.5	ENSG00000166391	ENSMUSG00000042410	ENSRNOG00000011716	FBgn0026756
F35H8.6	ENSG00000062282	ENSMUSG00000039092	ENSRNOG00000004689	FBgn0027070
F36A2.9	ENSG00000124003	ENSMUSG00000038007	ENSRNOG00000029590	FBgn0027073
F40G12.9	ENSG00000204195	ENSMUSG00000028571	ENSRNOG00000010539	FBgn0027074
F42F12.3	ENSG00000184210	ENSMUSG00000059447	ENSRNOG00000012953	FBgn0027583
F42G9.5	ENSG00000147160	ENSMUSG00000070704	ENSRNOG00000009773	FBgn0027601
F46H6.2	ENSG00000205267	ENSMUSG00000029314	ENSRNOG00000010196	FBgn0028519
F47A4.5	ENSG00000204310	ENSMUSG00000032018	ENSRNOG00000019031	FBgn0028940
F49E12.10	ENSG00000169692	ENSMUSG00000020258	ENSRNOG00000012536	FBgn0029648
F52H2.6	ENSG00000145476	ENSMUSG00000010651	ENSRNOG00000006598	FBgn0029821
F53C3.13	ENSG00000143515	ENSMUSG00000035246	ENSRNOG00000019454	FBgn0029945
F54C1.1	ENSG00000104043	ENSMUSG00000034579	ENSRNOG00000012295	FBgn0029994
F55E10.6	ENSG00000185000	ENSMUSG00000050860	ENSRNOG00000000977	FBgn0030026
H22K11.2	ENSG00000170266	ENSMUSG00000046697	ENSRNOG00000002781	FBgn0030304
K05B2.4	ENSG00000163521	ENSMUSG00000006344	ENSRNOG00000028368	FBgn0030339
Y71H10A.2	ENSG00000149328	ENSMUSG00000033174	ENSRNOG00000010065	FBgn0030367
T05E7.1	ENSG00000166105	ENSMUSG00000079434	ENSRNOG00000010882	FBgn0030509
W03D8.8	ENSG00000197894	ENSMUSG00000021417	ENSRNOG00000019859	FBgn0030615
M79.2	ENSG00000198099	ENSMUSG00000034000	ENSRNOG00000017930	FBgn0030796
R07B7.11	ENSG00000196344	ENSMUSG00000036833	ENSRNOG00000020775	FBgn0030949
R07B7.8	ENSG00000172955	ENSMUSG00000040650	ENSRNOG00000011367	FBgn0030968
R07B7.9	ENSG00000196616	ENSMUSG00000030670	ENSRNOG00000020704	FBgn0031126
R11A8.5	ENSG00000187758	ENSMUSG00000028670	ENSRNOG00000000466	FBgn0031132
R11G1.3	ENSG00000132793	ENSMUSG00000030382	ENSRNOG00000010450	FBgn0031182
T08B1.3	ENSG00000101577	ENSMUSG00000022683	ENSRNOG00000009864	FBgn0031432
T10E9.9	ENSG00000134324	ENSMUSG00000021468	ENSRNOG00000012269	FBgn0031533
T19D7.7	ENSG00000172031	ENSMUSG00000037797	ENSRNOG00000034026	FBgn0031688
T19H12.6	ENSG00000105131	ENSMUSG00000072949	ENSRNOG00000007147	FBgn0031689
T27E9.5	ENSG00000120915	ENSMUSG00000028910	ENSRNOG00000005487	FBgn0031693
T28D9.3	ENSG00000117054	ENSMUSG00000028751	ENSRNOG00000026455	FBgn0031694
W02B12.1	ENSG00000149091	ENSMUSG00000028749	ENSRNOG00000011513	FBgn0031695
W02B12.11	ENSG00000157680	ENSMUSG00000003809	ENSRNOG00000037243	FBgn0031735
W02F12.2	ENSG00000067064	ENSMUSG00000033192	ENSRNOG00000003307	FBgn0031866
W03G9.6	ENSG00000148377	ENSMUSG00000023913	ENSRNOG00000021273	FBgn0031887
W07E6.3	ENSG00000111271	ENSMUSG00000025495	ENSRNOG00000012210	FBgn0031925
Y104H12D.3	ENSG00000115896	ENSMUSG00000025396	ENSRNOG00000023238	FBgn0031972
Y5H2B.5	ENSG00000154822	ENSMUSG00000066071	ENSRNOG00000000437	FBgn0031990
ZK177.5	ENSG00000139151	ENSMUSG00000001211	ENSRNOG00000015210	FBgn0032014
Y48B6A.8	ENSG00000100523	ENSMUSG00000025202	ENSRNOG00000002338	FBgn0032055
Y50D4C.2	ENSG00000213398	ENSMUSG00000038665	ENSRNOG00000014702	FBgn0032120
Y50E8A.6	ENSG00000103066	ENSMUSG00000023452	ENSRNOG00000027125	FBgn0032192
Y65B4BR.1	ENSG00000130653	ENSMUSG00000038173	ENSRNOG00000036866	FBgn0032264
Y69A2AL.2	ENSG00000032444	ENSMUSG00000024207	ENSRNOG00000032554	FBgn0032265
Y73B6BL.37	ENSG00000198951	ENSMUSG00000050195	ENSRNOG00000001851	FBgn0032266
Y87G2A.2	ENSG00000102393	ENSMUSG00000050211	ENSRNOG00000042496	FBgn0032275
Y94H6A.4	ENSG00000157184	ENSMUSG00000030303	ENSRNOG00000032450	FBgn0032405
ZK1251.3	ENSG00000148334	ENSMUSG00000050627	ENSRNOG00000032908	FBgn0032471
ZK892.4	ENSG00000169738	ENSMUSG00000054417	ENSRNOG00000011509	FBgn0032524
F01G10.7	ENSG00000198814	ENSMUSG00000076438	ENSRNOG00000031683	FBgn0032684
F46B6.8	ENSG00000196475	ENSMUSG00000034731	ENSRNOG00000032508	FBgn0032713
F54F3.3	ENSG00000163106	ENSMUSG00000090165	ENSRNOG00000043344	FBgn0032715
K04A8.5	ENSG00000111684	ENSMUSG00000090124	ENSRNOG00000009597	FBgn0032811
R11G11.14	ENSG00000124181	ENSMUSG00000089943	ENSRNOG00000009345	FBgn0032845
Y50E8A.7	ENSG00000197943	ENSMUSG00000090175	ENSRNOG00000028870	FBgn0032881
Y57E12B.3	ENSG00000170786	ENSMUSG00000090145	ENSRNOG00000008755	FBgn0032923
ZK6.7	ENSG00000075239	ENSMUSG00000089960	ENSRNOG00000019448	FBgn0032945
C17C3.12	ENSG00000007168	ENSMUSG00000067225	ENSRNOG00000030771	FBgn0032981
C01C10.3	ENSG00000164087	ENSMUSG00000074882	ENSRNOG00000000435	FBgn0033065
F08G5.2	ENSG00000139323	ENSMUSG00000024981	ENSRNOG00000004786	FBgn0033121
F55A11.5	ENSG00000136918	ENSMUSG00000032908	ENSRNOG00000006583	FBgn0033214
C23H3.4	ENSG00000140854	ENSMUSG00000004565	ENSRNOG00000003223	FBgn0033215
T28F3.5	ENSG00000144451	ENSMUSG00000052151	ENSRNOG00000006320	FBgn0033216
B0285.10	ENSG00000166359	ENSMUSG00000031278	ENSRNOG00000034013	FBgn0033292
B0285.8	ENSG00000164303	ENSMUSG00000035239	ENSRNOG00000019213	FBgn0033304
B0285.9	ENSG00000105223	ENSMUSG00000036880	ENSRNOG00000001973	FBgn0033395
C28D4.2	ENSG00000166428	ENSMUSG00000030682	ENSRNOG00000004027	FBgn0033397
F22F7.5	ENSG00000180287	ENSMUSG00000042632	ENSRNOG00000018032	FBgn0033464
W08D2.4	ENSG00000127884	ENSMUSG00000049721	ENSRNOG00000020776	FBgn0033476
F28A10.10	ENSG00000132746	ENSMUSG00000075552	ENSRNOG00000001177	FBgn0033524
Y18H1A.11	ENSG00000072210	ENSMUSG00000075551	ENSRNOG00000009980	FBgn0033582
F09E10.3	ENSG00000108602	ENSMUSG00000003271	ENSRNOG00000016403	FBgn0033696
T13F2.1	ENSG00000130377	ENSMUSG00000006390	ENSRNOG00000027042	FBgn0033697
C40H1.4	ENSG00000103740	ENSMUSG00000021364	ENSRNOG00000017286	FBgn0033753
D2024.3	ENSG00000100422	ENSMUSG00000015474	ENSRNOG00000002342	FBgn0033761
Y53F4B.2	ENSG00000188452	ENSMUSG00000024887	ENSRNOG00000015895	FBgn0033775
F10G8.9	ENSG00000006007	ENSMUSG00000029919	ENSRNOG00000031004	FBgn0033978
C05D11.7	ENSG00000134824	ENSMUSG00000029268	ENSRNOG00000028448	FBgn0033979
F20B4.6	ENSG00000221968	ENSMUSG00000034254	ENSRNOG00000004402	FBgn0033980
T06C12.10	ENSG00000149485	ENSMUSG00000023963	ENSRNOG00000043192	FBgn0033981
F59A1.10	ENSG00000206527	ENSMUSG00000000276	ENSRNOG00000018319	FBgn0033982
K07B1.4	ENSG00000165996	ENSMUSG00000027195	ENSRNOG00000026705	FBgn0034053
W01A11.2	ENSG00000074696	ENSMUSG00000056124	ENSRNOG00000016798	FBgn0034142
Y53G8B.2	ENSG00000188921	ENSMUSG00000029630	ENSRNOG00000027259	FBgn0034143
Y57A10C.6	ENSG00000143320	ENSMUSG00000024665	ENSRNOG00000008135	FBgn0034191
C10F3.2	ENSG00000162444	ENSMUSG00000057342	ENSRNOG00000016727	FBgn0034387
F28G4.1	ENSG00000166426	ENSMUSG00000026687	ENSRNOG00000019626	FBgn0034491
C34C6.5	ENSG00000114113	ENSMUSG00000029233	ENSRNOG00000034116	FBgn0034605
E04F6.3	ENSG00000114115	ENSMUSG00000028692	ENSRNOG00000009422	FBgn0034756
K02F3.6	ENSG00000139194	ENSMUSG00000031906	ENSRNOG00000013982	FBgn0034972
T19B10.1	ENSG00000145384	ENSMUSG00000038768	ENSRNOG00000015840	FBgn0034990
Y38C9B.1	ENSG00000059573	ENSMUSG00000090700	ENSRNOG00000005175	FBgn0034999
Y49A3A.1	ENSG00000206190	ENSMUSG00000076436	ENSRNOG00000019183	FBgn0035344
C07D8.5	ENSG00000145246	ENSMUSG00000050737	ENSRNOG00000001267	FBgn0035390
B0024.13	ENSG00000118322	ENSMUSG00000024292	ENSRNOG00000004111	FBgn0035588
C27A7.1	ENSG00000109016	ENSMUSG00000030760	ENSRNOG00000017737	FBgn0036290
B0222.4	ENSG00000184544	ENSMUSG00000031604	ENSRNOG00000019481	FBgn0036354
B0331.1	ENSG00000115159	ENSMUSG00000027999	ENSRNOG00000002142	FBgn0036403
C01B10.9	ENSG00000143845	ENSMUSG00000020910	ENSRNOG00000010067	FBgn0036778
B0272.4	ENSG00000139163	ENSMUSG00000082932	ENSRNOG00000020440	FBgn0036806
Y56A3A.19	ENSG00000156471	ENSMUSG00000029134	ENSRNOG00000008474	FBgn0036939
F28A10.6	ENSG00000174915	ENSMUSG00000027357	ENSRNOG00000000306	FBgn0036996
F28B3.9	ENSG00000135587	ENSMUSG00000028712	ENSRNOG00000002755	FBgn0037138
D1009.1	ENSG00000132142	ENSMUSG00000009995	ENSRNOG00000015644	FBgn0037146
F28D1.9	ENSG00000076555	ENSMUSG00000030861	ENSRNOG00000013291	FBgn0037315
F41C3.3	ENSG00000158470	ENSMUSG00000022186	ENSRNOG00000013279	FBgn0037440
F46E10.1	ENSG00000118276	ENSMUSG00000020646	ENSRNOG00000001980	FBgn0037817
B0395.3	ENSG00000177076	ENSMUSG00000028597	ENSRNOG00000009630	FBgn0037913
F41E7.6	ENSG00000167769	ENSMUSG00000030759	ENSRNOG00000017908	FBgn0037989
T20B3.1	ENSG00000149476	ENSMUSG00000026922	ENSRNOG00000004089	FBgn0038032
W01A11.5	ENSG00000114200	ENSMUSG00000024768	ENSRNOG00000001547	FBgn0038033
F13D12.9	ENSG00000087085	ENSMUSG00000030747	ENSRNOG00000010034	FBgn0038037
D1044.1	ENSG00000116353	ENSMUSG00000028517	ENSRNOG00000019205	FBgn0038049
F38H4.8	ENSG00000157379	ENSMUSG00000023827	ENSRNOG00000028711	FBgn0038067
C25A1.5	ENSG00000161048	ENSMUSG00000025137	ENSRNOG00000020480	FBgn0038068
W02A2.1	ENSG00000185813	ENSMUSG00000032349	ENSRNOG00000036684	FBgn0038069
EEED8.2	ENSG00000110921	ENSMUSG00000046008	ENSRNOG00000000257	FBgn0038082
EEED8.3	ENSG00000205560	ENSMUSG00000021760	ENSRNOG00000016265	FBgn0038083
F40F4.2	ENSG00000110090	ENSMUSG00000028167	ENSRNOG00000029549	FBgn0038194
F40F4.3	ENSG00000169169	ENSMUSG00000009646	ENSRNOG00000042640	FBgn0038432
F40F4.4	ENSG00000116906	ENSMUSG00000067229	ENSRNOG00000033119	FBgn0038449
T22G5.2	ENSG00000103502	ENSMUSG00000029916	ENSRNOG00000010174	FBgn0038450
T22G5.6	ENSG00000087157	ENSMUSG00000028937	ENSRNOG00000010232	FBgn0038451
W02D3.5	ENSG00000124406	ENSMUSG00000021263	ENSRNOG00000003883	FBgn0038486
W02D3.7	ENSG00000132932	ENSMUSG00000048440	ENSRNOG00000042367	FBgn0038680
Y40B10A.1	ENSG00000018510	ENSMUSG00000009905	ENSRNOG00000021405	FBgn0038681
ZK742.5	ENSG00000168350	ENSMUSG00000035376	ENSRNOG00000013241	FBgn0038751
F11E6.5	ENSG00000143753	ENSMUSG00000021786	ENSRNOG00000043094	FBgn0038804
F41H10.7	ENSG00000004779	ENSMUSG00000027983	ENSRNOG00000025516	FBgn0038806
F41H10.8	ENSG00000116171	ENSMUSG00000040471	ENSRNOG00000001912	FBgn0038876
F56H11.3	ENSG00000151726	ENSMUSG00000035836	ENSRNOG00000016692	FBgn0038886
F56H11.4	ENSG00000164398	ENSMUSG00000046598	ENSRNOG00000018950	FBgn0039006
Y47D3A.30	ENSG00000197142	ENSMUSG00000003484	ENSRNOG00000003111	FBgn0039040
F08F8.2	ENSG00000117305	ENSMUSG00000025002	ENSRNOG00000029478	FBgn0039043
C46C11.1	ENSG00000146151	ENSMUSG00000035780	ENSRNOG00000043233	FBgn0039085
C04B4.3	ENSG00000197601	ENSMUSG00000067231	ENSRNOG00000042621	FBgn0039086
C09E8.2	ENSG00000064763	ENSMUSG00000035561	ENSRNOG00000013791	FBgn0039087
F10F2.3	ENSG00000135241	ENSMUSG00000024799	ENSRNOG00000013994	FBgn0039156
F14E5.5	ENSG00000070748	ENSMUSG00000022853	ENSRNOG00000027960	FBgn0039519
F31F6.7	ENSG00000186684	ENSMUSG00000032883	ENSRNOG00000029637	FBgn0039531
F45E6.4	ENSG00000111012	ENSMUSG00000050931	ENSRNOG00000039151	FBgn0039537
F58G1.5	ENSG00000140459	ENSMUSG00000017715	ENSRNOG00000039153	FBgn0039543
H17B01.3	ENSG00000135929	ENSMUSG00000015224	ENSRNOG00000032416	FBgn0039768
K12B6.3	ENSG00000019186	ENSMUSG00000021696	ENSRNOG00000018755	FBgn0039769
R07G3.2	ENSG00000179142	ENSMUSG00000029330	ENSRNOG00000003812	FBgn0040091
T01C3.4	ENSG00000160882	ENSMUSG00000034926	ENSRNOG00000015430	FBgn0040207
T12A7.4	ENSG00000102125	ENSMUSG00000030275	ENSRNOG00000032576	FBgn0040250
Y38E10A.10	ENSG00000242110	ENSMUSG00000004341	ENSRNOG00000006104	FBgn0040251
Y38E10A.7	ENSG00000175600	ENSMUSG00000010663	ENSRNOG00000020546	FBgn0040252
ZK617.2	ENSG00000168970	ENSMUSG00000035596	ENSRNOG00000013520	FBgn0040253
Y49E10.16	ENSG00000243708	ENSMUSG00000005899	ENSRNOG00000011351	FBgn0040255
C05C9.1	ENSG00000117448	ENSMUSG00000007783	ENSRNOG00000015077	FBgn0040257
F55B12.5	ENSG00000134255	ENSMUSG00000070719	ENSRNOG00000014907	FBgn0040259
H37A05.1	ENSG00000133027	ENSMUSG00000021594	ENSRNOG00000014369	FBgn0040260
R148.6	ENSG00000120992	ENSMUSG00000029098	ENSRNOG00000018170	FBgn0040261
F09G8.4	ENSG00000167315	ENSMUSG00000021054	ENSRNOG00000003931	FBgn0040262
D1037.5	ENSG00000236873	ENSMUSG00000032262	ENSRNOG00000028350	FBgn0041337
H23L24.2	ENSG00000226467	ENSMUSG00000021210	ENSRNOG00000026157	FBgn0042207
F01G4.2	ENSG00000235758	ENSMUSG00000021751	ENSRNOG00000009461	FBgn0043792
F09F3.9	ENSG00000227642	ENSMUSG00000025465	ENSRNOG00000012030	FBgn0043825
K11D12.4	ENSG00000228892	ENSMUSG00000032281	ENSRNOG00000042375	FBgn0050194
Y48G9A.10	ENSG00000206324	ENSMUSG00000038541	ENSRNOG00000025010	FBgn0050438
K12H4.5	LRG_272	ENSMUSG00000054545	ENSRNOG00000003049	FBgn0050489
C49F5.1	ENSG00000147155	ENSMUSG00000026820	ENSRNOG00000032039	FBgn0050502
C04E12.7	ENSG00000213759	ENSMUSG00000025745	ENSRNOG00000016122	FBgn0051002
F11A6.2	ENSG00000162139	ENSMUSG00000027134	ENSRNOG00000012016	FBgn0051089
F46A8.10	ENSG00000173610	ENSMUSG00000026645	ENSRNOG00000011419	FBgn0051091
K08D10.7	ENSG00000083807	ENSMUSG00000040774	ENSRNOG00000013604	FBgn0051729
K08D10.8	ENSG00000198610	ENSMUSG00000021416	ENSRNOG00000013313	FBgn0051871
T22H2.5	ENSG00000011009	ENSMUSG00000039943	ENSRNOG00000013950	FBgn0051872
Y50E8A.9	ENSG00000097021	ENSMUSG00000093574	ENSRNOG00000037030	FBgn0052056
ZK1053.5	ENSG00000074416	ENSMUSG00000023961	ENSRNOG00000043135	FBgn0052484
T05C3.6	ENSG00000155016	ENSMUSG00000023960	ENSRNOG00000026782	FBgn0053092
F53B3.2	ENSG00000203837	ENSMUSG00000022818	ENSRNOG00000037027	FBgn0053503
Y40B10A.2	ENSG00000186104	ENSMUSG00000015001	ENSRNOG00000042808	FBgn0058064
Y40B10A.6	ENSG00000262968	ENSMUSG00000049537	ENSRNOG00000026613	FBgn0061359
Y40B10A.7	ENSG00000188089	ENSMUSG00000028383	ENSRNOG00000038008	FBgn0083963
C03G6.14	ENSG00000248144	ENSMUSG00000033579	ENSRNOG00000042471	FBgn0083975
C03G6.15	ENSG00000204099	ENSMUSG00000038268	ENSRNOG00000025219	FBgn0085371
C49G7.8	ENSG00000163082	ENSMUSG00000061126	ENSRNOG00000028623	FBgn0086712
K07C6.5	ENSG00000093010	ENSMUSG00000062464	ENSRNOG00000003330	FBgn0259221
K07C6.4	ENSG00000140465	ENSMUSG00000019989	ENSRNOG00000014276	FBgn0260960
H02I12.8	ENSG00000140505	ENSMUSG00000037370	ENSRNOG00000020696	FBgn0261244
Y17G9B.3	ENSG00000138061	ENSMUSG00000043487	ENSRNOG00000008586	FBgn0261549
M03A8.1	ENSG00000197408	ENSMUSG00000070985	ENSRNOG00000018239	FBgn0261675
T13C5.1	ENSG00000165841	ENSMUSG00000060317	ENSRNOG00000018177	FBgn0262738
T02E1.5	ENSG00000138115	ENSMUSG00000027605	ENSRNOG00000014550	FBgn0263048
K07C5.5	ENSG00000138109	ENSMUSG00000031302	ENSRNOG00000042289	FBgn0263050
ZK1127.2	ENSG00000108242	ENSMUSG00000051790	ENSRNOG00000037422	FBgn0003486
C01G6.7	ENSG00000130649	ENSMUSG00000063887	ENSRNOG00000006779	FBgn0010383
C52B9.9	ENSG00000134716	ENSMUSG00000053469	ENSRNOG00000027264	FBgn0025814
T20F7.7	ENSG00000187048	ENSMUSG00000003123	ENSRNOG00000001079	FBgn0030607
AH10.1	ENSG00000167910	ENSMUSG00000053907	ENSRNOG00000008048	FBgn0031045
F25C8.4	ENSG00000180432	ENSMUSG00000037798	ENSRNOG00000027914	FBgn0031048
F11A3.1	ENSG00000148795	ENSMUSG00000015016	ENSRNOG00000033412	FBgn0032161
C36A4.9	ENSG00000137869	ENSMUSG00000037542	ENSRNOG00000030551	FBgn0032162
C50H11.1	ENSG00000233151	ENSMUSG00000059316	ENSRNOG00000008151	FBgn0033679
C01G8.3	ENSG00000235134	ENSMUSG00000031808	ENSRNOG00000019301	FBgn0033887
K08F4.9	ENSG00000232414	ENSMUSG00000020604	ENSRNOG00000019409	FBgn0034887
F36H9.3	ENSG00000198457	ENSMUSG00000027431	ENSRNOG00000019395	FBgn0034888
R05D8.8	ENSG00000206338	ENSMUSG00000004637	ENSRNOG00000025444	FBgn0036449
R05D8.10	ENSG00000231852	ENSMUSG00000049152	ENSRNOG00000025214	FBgn0036698
F29G9.6	ENSG00000001630	ENSMUSG00000072664	ENSRNOG00000004906	FBgn0037534
C45B11.3	ENSG00000065357	ENSMUSG00000025260	ENSRNOG00000013968	FBgn0038983
T11F9.11	ENSG00000136267	ENSMUSG00000061292	ENSRNOG00000032928	FBgn0038986
R11D1.11	ENSG00000058866	ENSMUSG00000070419	ENSRNOG00000010667	FBgn0050503
C15H11.4	ENSG00000173868	ENSMUSG00000027546	ENSRNOG00000016042	FBgn0051522
R08H2.1	ENSG00000167969	ENSMUSG00000024566	ENSRNOG00000017878	FBgn0051523
Y60A3A.10	ENSG00000187134	ENSMUSG00000021670	ENSRNOG00000013028	FBgn0053110
ZK816.5	ENSG00000151632	ENSMUSG00000020447	ENSRNOG00000011684	FBgn0053177
T25G12.7	ENSG00000164023	ENSMUSG00000024413	ENSRNOG00000029333	FBgn0053178
T04B2.6	ENSG00000172893	ENSMUSG00000021238	ENSRNOG00000010937	FBgn0086917
T05F1.10	ENSG00000079459	ENSMUSG00000075706	ENSRNOG00000042920	FBgn0250862
C17G10.8	ENSG00000085662	ENSMUSG00000027698	ENSRNOG00000027228
E04F6.7	ENSG00000108839	ENSMUSG00000027761	ENSRNOG00000026231
K10H10.3	ENSG00000262552	ENSMUSG00000028593	ENSRNOG00000003030
Y32H12A.3	ENSG00000012779	ENSMUSG00000078504	ENSRNOG00000038046
Y45F3A.3	ENSG00000179477	ENSMUSG00000041735	ENSRNOG00000029211
C28C12.9	ENSG00000161905	ENSMUSG00000070609	ENSRNOG00000014692
C37A2.3	ENSG00000179593	ENSMUSG00000091376	ENSRNOG00000042426
C02D5.1	ENSG00000119537	ENSMUSG00000078505	ENSRNOG00000020822
C25G4.2	ENSG00000176454	ENSMUSG00000078506	ENSRNOG00000031598
D1054.1	ENSG00000198704	ENSMUSG00000036951	ENSRNOG00000021704
B0348.4	ENSG00000198964	ENSMUSG00000078507	ENSRNOG00000019243
F38E9.1	ENSG00000117215	ENSMUSG00000090527	ENSRNOG00000007561
F42G9.6	ENSG00000105607	ENSMUSG00000070465	ENSRNOG00000031469
H41C03.2	ENSG00000162365	ENSMUSG00000031969	ENSRNOG00000032461
M03A1.6	ENSG00000233276	ENSMUSG00000031467	ENSRNOG00000012281
T13B5.5	ENSG00000176153	ENSMUSG00000076435	ENSRNOG00000042862
T13B5.6	ENSG00000211445	ENSMUSG00000024998	ENSRNOG00000016636
T13B5.7	ENSG00000224586	ENSMUSG00000027952	ENSRNOG00000014876
Y37E11AR.4	ENSG00000257770	ENSMUSG00000030088	ENSRNOG00000004377
Y37E11AR.3	ENSG00000116157	ENSMUSG00000020256	ENSRNOG00000023389
F31B12.1	ENSG00000060971	ENSMUSG00000022210	ENSRNOG00000027319
Y75B12B.6	ENSG00000188784	ENSMUSG00000022209	ENSRNOG00000016690
T01E8.3	ENSG00000203857	ENSMUSG00000049148	ENSRNOG00000032121
R05G6.8	ENSG00000203859	ENSMUSG00000087141	ENSRNOG00000032838
K10F12.3	ENSG00000117594	ENSMUSG00000064247	ENSRNOG00000033149
F27C8.6	ENSG00000108786	ENSMUSG00000039063	ENSRNOG00000033610
Y73B6BL.4	ENSG00000130948	ENSMUSG00000003623	ENSRNOG00000042060
Y49E10.11	ENSG00000115361	ENSMUSG00000035735	ENSRNOG00000037815
H06H21.10	ENSG00000262368	ENSMUSG00000039206	ENSRNOG00000013368
W09D10.2	ENSG00000261981	ENSMUSG00000032369	ENSRNOG00000032659
T24H7.5	ENSG00000122971	ENSMUSG00000019461	ENSRNOG00000008514
F36H2.1	ENSG00000120437	ENSMUSG00000032372	ENSRNOG00000009481
F02C9.3	ENSG00000187980	ENSMUSG00000074139	ENSRNOG00000008064
C54D1.4	ENSG00000166035	ENSMUSG00000032377	ENSRNOG00000029096
T22H6.2	ENSG00000175445	ENSMUSG00000024771	ENSRNOG00000016340
F36H1.6	ENSG00000160285	ENSMUSG00000056078	ENSRNOG00000013676
F56D12.1	ENSG00000213316	ENSMUSG00000024770	ENSRNOG00000008871
F45H10.1	ENSG00000228691	ENSMUSG00000079344	ENSRNOG00000040151
F13D12.4	ENSG00000227315	ENSMUSG00000087303	ENSRNOG00000037295
F02E8.6	ENSG00000234343	ENSMUSG00000079342	ENSRNOG00000024450
C09G4.1	ENSG00000234846	ENSMUSG00000024766	ENSRNOG00000014102
K02G10.6	ENSG00000223957	ENSMUSG00000086875	ENSRNOG00000014626
Y6B3B.10	ENSG00000184494	ENSMUSG00000021773	ENSRNOG00000027419
	ENSG00000227129	ENSMUSG00000075703	ENSRNOG00000042609
	ENSG00000204386	ENSMUSG00000013584	ENSRNOG00000037393
	ENSG00000115488	ENSMUSG00000024747	ENSRNOG00000037818
	ENSG00000100078	ENSMUSG00000015134	ENSRNOG00000018390
	ENSG00000168092	ENSMUSG00000021460	ENSRNOG00000028566
	ENSG00000079462	ENSMUSG00000028601	ENSRNOG00000003997
	ENSG00000147383	ENSMUSG00000028737	ENSRNOG00000017512
	ENSG00000149084	ENSMUSG00000052396	ENSRNOG00000029789
	ENSG00000146233	ENSMUSG00000012187	ENSRNOG00000017872
	ENSG00000132196	ENSMUSG00000015665	ENSRNOG00000002331
	ENSG00000188257	ENSMUSG00000031220	ENSRNOG00000030212
	ENSG00000116711	ENSMUSG00000067597	ENSRNOG00000020385
	ENSG00000127472	ENSMUSG00000079057	ENSRNOG00000009399
	ENSG00000175535	ENSMUSG00000060671	ENSRNOG00000030232
	ENSG00000187021	ENSMUSG00000028457	ENSRNOG00000005772
	ENSG00000262273	ENSMUSG00000060131	ENSRNOG00000022101
	ENSG00000165862	ENSMUSG00000026200	ENSRNOG00000023633
	ENSG00000135226	ENSMUSG00000036395	ENSRNOG00000015850
	ENSG00000242515	ENSMUSG00000031966	ENSRNOG00000013932
	ENSG00000242366	ENSMUSG00000079644	ENSRNOG00000013794
	ENSG00000244122	ENSMUSG00000090306	ENSRNOG00000024947
	ENSG00000167165	ENSMUSG00000074206	ENSRNOG00000015267
	ENSG00000240224	ENSMUSG00000053054	ENSRNOG00000022581
	ENSG00000241119	ENSMUSG00000027412	ENSRNOG00000002312
	ENSG00000244474	ENSMUSG00000024052	ENSRNOG00000003781
	ENSG00000241635	ENSMUSG00000020593	ENSRNOG00000005360
	ENSG00000243135	ENSMUSG00000033805	ENSRNOG00000026548
	ENSG00000197977	ENSMUSG00000037577	ENSRNOG00000008283
	ENSG00000087253	ENSMUSG00000058258	ENSRNOG00000009826
	ENSG00000152463	ENSMUSG00000021148	ENSRNOG00000020264
	ENSG00000078124	ENSMUSG00000033520	ENSRNOG00000011363
	ENSG00000262970	ENSMUSG00000029456	ENSRNOG00000008053
	ENSG00000103056	ENSMUSG00000042647	ENSRNOG00000034200
	ENSG00000136699	ENSMUSG00000038910	ENSRNOG00000018129
	ENSG00000262327	ENSMUSG00000038349	ENSRNOG00000025242
	ENSG00000115425	ENSMUSG00000030230	ENSRNOG00000011193
	ENSG00000188611	ENSMUSG00000037697	ENSRNOG00000039091
	ENSG00000160216	ENSMUSG00000022453	ENSRNOG00000013062
	ENSG00000026652	ENSMUSG00000039450	ENSRNOG00000037385
	ENSG00000164039	ENSMUSG00000053624	ENSRNOG00000014028
	ENSG00000170222	ENSMUSG00000016933	ENSRNOG00000024595
	ENSG00000111666	ENSMUSG00000034330	ENSRNOG00000019380
	ENSG00000198074	ENSMUSG00000071019	ENSRNOG00000021138
	ENSG00000107317	ENSMUSG00000028236	ENSRNOG00000038982
	ENSG00000124212	ENSMUSG00000023345	ENSRNOG00000001072
	ENSG00000095303	ENSMUSG00000019952	ENSRNOG00000013823
	ENSG00000073756	ENSMUSG00000035295	ENSRNOG00000020147
	ENSG00000012660	ENSMUSG00000053161	ENSRNOG00000002597
	ENSG00000052802	ENSMUSG00000031787	ENSRNOG00000026887
	ENSG00000109929	ENSMUSG00000053153	ENSRNOG00000042697
	ENSG00000066322	ENSMUSG00000003363	ENSRNOG00000033953
	ENSG00000104549	ENSMUSG00000052160	ENSRNOG00000033554
	ENSG00000122787	ENSMUSG00000055214	ENSRNOG00000043272
	ENSG00000109193	ENSMUSG00000024885	ENSRNOG00000019080
	ENSG00000118402	ENSMUSG00000075296	ENSRNOG00000022268
	ENSG00000088002	ENSMUSG00000019102	ENSRNOG00000013975
	ENSG00000149809	ENSMUSG00000037263	ENSRNOG00000001694
	ENSG00000156096	ENSMUSG00000024209	ENSRNOG00000022308
	ENSG00000171234	ENSMUSG00000075256	ENSRNOG00000039146
	ENSG00000257745	ENSMUSG00000033917	ENSRNOG00000042224
	ENSG00000109181	ENSMUSG00000024664	ENSRNOG00000030466
	ENSG00000258085	ENSMUSG00000075217	ENSRNOG00000030661
	ENSG00000196620	ENSMUSG00000063275	ENSRNOG00000030005
	ENSG00000197888	ENSMUSG00000033629	ENSRNOG00000016173
	ENSG00000261917	ENSMUSG00000028497	ENSRNOG00000038331
	ENSG00000262479	ENSMUSG00000004885	ENSRNOG00000017672
	ENSG00000262695	ENSMUSG00000032291	ENSRNOG00000038361
	ENSG00000262337	ENSMUSG00000028996	ENSRNOG00000038319
	ENSG00000261944	ENSMUSG00000032454	ENSRNOG00000029844
	ENSG00000261902	ENSMUSG00000046402	ENSRNOG00000022588
	ENSG00000262053	ENSMUSG00000023057	ENSRNOG00000042709
	ENSG00000262126	ENSMUSG00000025007	ENSRNOG00000033010
	ENSG00000228712	ENSMUSG00000025324	ENSRNOG00000042328
	ENSG00000112474	ENSMUSG00000055415	ENSRNOG00000031470
	ENSG00000232357	ENSMUSG00000042569	ENSRNOG00000001702
	ENSG00000225312	ENSMUSG00000033044	ENSRNOG00000032830
	ENSG00000228357	ENSMUSG00000017929	ENSRNOG00000009486
	ENSG00000257679	ENSMUSG00000027792	ENSRNOG00000029919
	ENSG00000135220	ENSMUSG00000002332	ENSRNOG00000038455
	ENSG00000153395	ENSMUSG00000044968	ENSRNOG00000020801
	ENSG00000164181	ENSMUSG00000041939	ENSRNOG00000043320
	ENSG00000099377	ENSMUSG00000021983	ENSRNOG00000027433
	ENSG00000100344	ENSMUSG00000037685	ENSRNOG00000009734
	ENSG00000126821	ENSMUSG00000030869	ENSRNOG00000009875
	ENSG00000123739	ENSMUSG00000007908	ENSRNOG00000033469
	ENSG00000138308	ENSMUSG00000036257	ENSRNOG00000029005
	ENSG00000025423	ENSMUSG00000038567	ENSRNOG00000028754
	ENSG00000196139	ENSMUSG00000055137	ENSRNOG00000018473
	ENSG00000261698	ENSMUSG00000027035	ENSRNOG00000042884
	ENSG00000159228	ENSMUSG00000015714	ENSRNOG00000032942
	ENSG00000159231	ENSMUSG00000023021	ENSRNOG00000021809
	ENSG00000261677	ENSMUSG00000008206	ENSRNOG00000018596
	ENSG00000236649	ENSMUSG00000030510
	ENSG00000206256	ENSMUSG00000087408
	ENSG00000231618	ENSMUSG00000071414
	ENSG00000228116	ENSMUSG00000062480
	ENSG00000168452	ENSMUSG00000081225
	ENSG00000227600	ENSMUSG00000081362
	ENSG00000206329	ENSMUSG00000062624
	ENSG00000101670	ENSMUSG00000092008
	ENSG00000172817	ENSMUSG00000025955
	ENSG00000128242	ENSMUSG00000033715
	ENSG00000235043	ENSMUSG00000054757
	ENSG00000148344	ENSMUSG00000021207
	ENSG00000172292	ENSMUSG00000071551
	ENSG00000139624	ENSMUSG00000021211
	ENSG00000143418	ENSMUSG00000021213
	ENSG00000090661	ENSMUSG00000042808
	ENSG00000154227	ENSMUSG00000061758
	ENSG00000223802	ENSMUSG00000062410
		ENSMUSG00000090817
		ENSMUSG00000018339
		ENSMUSG00000063856
		ENSMUSG00000089675
