# Supplementary material for: Comparative genomics and functional study of lipid metabolic genes in Caenorhabditis elegans
Source: BMC Genomics. 2013 Mar 12;14:164. doi: 10.1186/1471-2164-14-164 (PMC3602672; doi:10.1186/1471-2164-14-164)
Supplement: Additional file 5: Table S3 — Lipid metabolism genes related to human metabolic diseases in humans, C. elegans, mice, rats, and Drosophila. Respectively, 97, 94, 128, 107, and 97 lipid genes were overlapped with metabolic diseases in human, C. elegans, mouse, rat, and Drosophila. [file 1471-2164-14-164-S5.xls]

## Sheet: lipid disease genes
Metabolic disease related lipid genes list
Human ensemble gene id	C.elegans ensemble gene id	Mouse ensemble gene id	Rat ensemble gene id	Drosophila ensemble gene id
ENSG00000165092	F54D8.3	ENSMUSG00000029455	ENSRNOG00000001344	FBgn0012036
ENSG00000111275	K04F1.15	ENSMUSG00000026600	ENSRNOG00000004111	FBgn0036698
ENSG00000057252	B0395.2	ENSMUSG00000071414	ENSRNOG00000009513	FBgn0003312
ENSG00000085662	C40C9.5	ENSMUSG00000001642	ENSRNOG00000026887	FBgn0037913
ENSG00000137869	ZK177.5	ENSMUSG00000032274	ENSRNOG00000042697	FBgn0001128
ENSG00000203857	K02F3.6	ENSMUSG00000027871	ENSRNOG00000033953	FBgn0034825
ENSG00000170835	K07C5.5	ENSMUSG00000027869	ENSRNOG00000033554	FBgn0263048
ENSG00000093010	W02D3.5	ENSMUSG00000063730	ENSRNOG00000043272	FBgn0022160
ENSG00000165841	Y40B10A.1	ENSMUSG00000062410	ENSRNOG00000000196	FBgn0033190
ENSG00000179142	T22G5.2	ENSMUSG00000038092	ENSRNOG00000019454	FBgn0001205
ENSG00000019186	W02D3.7	ENSMUSG00000056351	ENSRNOG00000019441	FBgn0034491
ENSG00000120915	T22G5.6	ENSMUSG00000074380	ENSRNOG00000019417	FBgn0039655
ENSG00000145384	K11H3.1	ENSMUSG00000090817	ENSRNOG00000042884	FBgn0000024
ENSG00000233276	F47G4.3	ENSMUSG00000026818	ENSRNOG00000010406	FBgn0033246
ENSG00000167588	T25G3.4	ENSMUSG00000000326	ENSRNOG00000001889	FBgn0025592
ENSG00000115159	F08F8.2	ENSMUSG00000067229	ENSRNOG00000030661	FBgn0035266
ENSG00000113161	C46C11.1	ENSMUSG00000003053	ENSRNOG00000024016	FBgn0033673
ENSG00000166035	C07E3.9	ENSMUSG00000067231	ENSRNOG00000030005	FBgn0032192
ENSG00000079435	C27A7.3	ENSMUSG00000054827	ENSRNOG00000001466	FBgn0034117
ENSG00000262552	C27A7.1	ENSMUSG00000067225	ENSRNOG00000030111	FBgn0027571
ENSG00000012779	W09B12.1	ENSMUSG00000042248	ENSRNOG00000032450	FBgn0042627
ENSG00000108839	Y48B6A.7	ENSMUSG00000025003	ENSRNOG00000006598	FBgn0040001
ENSG00000170890	Y48B6A.8	ENSMUSG00000032808	ENSRNOG00000037385	FBgn0086254
ENSG00000197594	Y44E3A.2	ENSMUSG00000025004	ENSRNOG00000013062	FBgn0036183
ENSG00000107317	W09B6.1	ENSMUSG00000062624	ENSRNOG00000017286	FBgn0035383
ENSG00000114200	T28F3.5	ENSMUSG00000074882	ENSRNOG00000024947	FBgn0028479
ENSG00000114115	R11F4.1	ENSMUSG00000092008	ENSRNOG00000019213	FBgn0085413
ENSG00000242366	R07B7.11	ENSMUSG00000022589	ENSRNOG00000033824	FBgn0032358
ENSG00000242515	F32H2.5	ENSMUSG00000075604	ENSRNOG00000016122	FBgn0086687
ENSG00000241119	R07H5.2	ENSMUSG00000038567	ENSRNOG00000015747	FBgn0039756
ENSG00000244122	T08B2.7	ENSMUSG00000022040	ENSRNOG00000020546	FBgn0038130
ENSG00000167165	C29F3.1	ENSMUSG00000023057	ENSRNOG00000012972	FBgn0043043
ENSG00000240224	W03G9.6	ENSMUSG00000063856	ENSRNOG00000027037	FBgn0029172
ENSG00000244474	C52B9.7	ENSMUSG00000023019	ENSRNOG00000001153	FBgn0039754
ENSG00000243135	F42A9.1	ENSMUSG00000026827	ENSRNOG00000013994	FBgn0039755
ENSG00000241635	F44C4.5	ENSMUSG00000021670	ENSRNOG00000015550	FBgn0021953
ENSG00000132142	W06D12.3	ENSMUSG00000032207	ENSRNOG00000009826	FBgn0050194
ENSG00000198814	VZK822L.1	ENSMUSG00000003123	ENSRNOG00000013794	FBgn0034999
ENSG00000102393	F10D2.9	ENSMUSG00000025701	ENSRNOG00000018740	FBgn0004797
ENSG00000169710	D1009.1	ENSMUSG00000000320	ENSRNOG00000034013	FBgn0032721
ENSG00000073756	F28D1.9	ENSMUSG00000029522	ENSRNOG00000034116	FBgn0038037
ENSG00000151632	H19N07.4	ENSMUSG00000037370	ENSRNOG00000029096	FBgn0000473
ENSG00000116711	F14F7.3	ENSMUSG00000015090	ENSRNOG00000011513	FBgn0033304
ENSG00000157184	F14F7.2	ENSMUSG00000027792	ENSRNOG00000002525	FBgn0033981
ENSG00000117594	T10B9.8	ENSMUSG00000046402	ENSRNOG00000017531	FBgn0033775
ENSG00000084754	T10B9.4	ENSMUSG00000090175	ENSRNOG00000038331	FBgn0013772
ENSG00000138109	T10B9.7	ENSMUSG00000090165	ENSRNOG00000017672	FBgn0013771
ENSG00000187048	ZK1320.4	ENSMUSG00000089675	ENSRNOG00000038361	FBgn0025454
ENSG00000167780	T10B9.5	ENSMUSG00000090124	ENSRNOG00000038319	FBgn0033978
ENSG00000146070	F02C12.5	ENSMUSG00000054545	ENSRNOG00000029844	FBgn0039519
ENSG00000124212	T10B9.1	ENSMUSG00000090145	ENSRNOG00000022588	FBgn0038194
ENSG00000077044	T10B9.2	ENSMUSG00000090171	ENSRNOG00000042709	FBgn0013773
ENSG00000236649	T10B9.10	ENSMUSG00000089943	ENSRNOG00000033010	FBgn0015714
ENSG00000206256	T10B9.3	ENSMUSG00000089960	ENSRNOG00000042328	FBgn0015039
ENSG00000231618	K06G5.2	ENSMUSG00000020532	ENSRNOG00000031470	FBgn0015040
ENSG00000228116	H37A05.1	ENSMUSG00000025059	ENSRNOG00000002657	FBgn0039006
ENSG00000168452	K04G2.5	ENSMUSG00000053624	ENSRNOG00000012443	FBgn0031126
ENSG00000227600	C36A4.9	ENSMUSG00000031266	ENSRNOG00000024629	FBgn0015038
ENSG00000206329	W09D10.2	ENSMUSG00000025153	ENSRNOG00000009597	FBgn0033979
ENSG00000221988	T24H7.5	ENSMUSG00000032487	ENSRNOG00000008842	FBgn0033696
ENSG00000101670	W08D2.4	ENSMUSG00000021214	ENSRNOG00000009486	FBgn0033065
ENSG00000099194	T13F2.1	ENSMUSG00000021210	ENSRNOG00000030154	FBgn0031689
ENSG00000167114	M05B5.4	ENSMUSG00000025955	ENSRNOG00000029919	FBgn0034756
ENSG00000261698	T25G12.5	ENSMUSG00000033715	ENSRNOG00000011163	FBgn0041337
ENSG00000185000	T08G2.3	ENSMUSG00000054757	ENSRNOG00000025691	FBgn0031432
ENSG00000106258	K05F1.3	ENSMUSG00000021207	ENSRNOG00000008245	FBgn0028940
ENSG00000134324	ZK455.4	ENSMUSG00000071551	ENSRNOG00000039146	FBgn0031688
ENSG00000101577	W03G1.7	ENSMUSG00000021211	ENSRNOG00000023238	FBgn0033982
ENSG00000132793	B0252.2	ENSMUSG00000021213	ENSRNOG00000000435	FBgn0033121
ENSG00000120992	F09G8.4	ENSMUSG00000056220	ENSRNOG00000018694	FBgn0031182
ENSG00000131069	R06F6.9	ENSMUSG00000028607	ENSRNOG00000032554	FBgn0033697
ENSG00000206190	B0272.4	ENSMUSG00000016194	ENSRNOG00000013279	FBgn0030339
ENSG00000149485	R11A8.5	ENSMUSG00000025745	ENSRNOG00000013552	FBgn0030367
ENSG00000122971	F31B12.1	ENSMUSG00000066072	ENSRNOG00000014369	FBgn0033980
ENSG00000213398	Y46G5A.17	ENSMUSG00000078597	ENSRNOG00000028711	FBgn0033269
ENSG00000117054	K07B1.4	ENSMUSG00000063929	ENSRNOG00000001379	FBgn0042138
ENSG00000166311	Y53G8B.2	ENSMUSG00000066071	ENSRNOG00000032560	FBgn0012034
ENSG00000141458	W01A11.2	ENSMUSG00000028715	ENSRNOG00000000969	FBgn0032120
ENSG00000015520	F59A1.10	ENSMUSG00000028712	ENSRNOG00000000978	FBgn0038742
ENSG00000198721	F52C9.3	ENSMUSG00000023045	ENSRNOG00000004377	FBgn0037999
ENSG00000148334	F49H12.6	ENSMUSG00000023913	ENSRNOG00000014876	FBgn0051683
ENSG00000145284	R07E3.5	ENSMUSG00000017969	ENSRNOG00000016636	FBgn0042175
ENSG00000138193	M79.2	ENSMUSG00000070738	ENSRNOG00000008320	FBgn0035811
ENSG00000169169	D2024.3	ENSMUSG00000015474	ENSRNOG00000022308	FBgn0034997
ENSG00000148795	C40H1.4	ENSMUSG00000053846	ENSRNOG00000018755	FBgn0024320
ENSG00000100344	Y53F4B.2	ENSMUSG00000025203	ENSRNOG00000022581	FBgn0261675
ENSG00000175445	F27C8.6	ENSMUSG00000037071	ENSRNOG00000020480	FBgn0004465
ENSG00000166391	K11D2.2	ENSMUSG00000025202	ENSRNOG00000001177	FBgn0261862
ENSG00000006530	F27E5.1	ENSMUSG00000050195	ENSRNOG00000019573	FBgn0036449
ENSG00000262327	F55A12.4	ENSMUSG00000059316	ENSRNOG00000009845	FBgn0030607
ENSG00000160882	F35B12.2	ENSMUSG00000022555	ENSRNOG00000017977	FBgn0033215
ENSG00000138678	F55E10.6	ENSMUSG00000029727	ENSRNOG00000012016	FBgn0033214
ENSG00000170522	C10F3.2	ENSMUSG00000056035	ENSRNOG00000016369	FBgn0033216
ENSG00000144959	F02E8.6	ENSMUSG00000029630	ENSRNOG00000029549	FBgn0260750
ENSG00000104763		ENSMUSG00000061292	ENSRNOG00000014050	FBgn0034971
ENSG00000203859		ENSMUSG00000075551	ENSRNOG00000014276	FBgn0031132
ENSG00000176387		ENSMUSG00000038656	ENSRNOG00000026163	FBgn0260960
		ENSMUSG00000075552	ENSRNOG00000020035
		ENSMUSG00000070419	ENSRNOG00000022268
		ENSMUSG00000054417	ENSRNOG00000012181
		ENSMUSG00000020593	ENSRNOG00000027228
		ENSMUSG00000024052	ENSRNOG00000011509
		ENSMUSG00000027412	ENSRNOG00000002159
		ENSMUSG00000025903	ENSRNOG00000010468
		ENSMUSG00000027605	ENSRNOG00000013313
		ENSMUSG00000025324	ENSRNOG00000010034
		ENSMUSG00000010663	ENSRNOG00000017084
		ENSMUSG00000029545
		ENSMUSG00000035237
		ENSMUSG00000062908
		ENSMUSG00000037049
		ENSMUSG00000024413
		ENSMUSG00000020447
		ENSMUSG00000021417
		ENSMUSG00000021416
		ENSMUSG00000026820
		ENSMUSG00000024998
		ENSMUSG00000007783
		ENSMUSG00000003555
		ENSMUSG00000041653
		ENSMUSG00000015568
		ENSMUSG00000052396
		ENSMUSG00000029916
		ENSMUSG00000029314
		ENSMUSG00000041220
		ENSMUSG00000027698
		ENSMUSG00000031591
		ENSMUSG00000031891
